# Supplementary material for: Design and Proof of Concept of a Web-Based Questionnaire to Identify Patients at Risk for HIV and HCV Infection
Source: Biomedicines. 2024 Aug 14;12(8):1846. doi: 10.3390/biomedicines12081846 (PMC11352123; doi:10.3390/biomedicines12081846)
Supplement: Supplementary file 1 [file biomedicines-12-01846-s001.zip]

Archive with 1 entries (1 files):
- biomedicines-3126535-supplementary.pdf
